# Supplementary material for: Experimental study on the mechanism of surface damage induced by abrasive particles under heavy-load line-contact sliding-rolling conditions
Source: PLoS One. 2025 Nov 13;20(11):e0335348. doi: 10.1371/journal.pone.0335348 (PMC12614513; doi:10.1371/journal.pone.0335348)
Supplement: S1 Data — (XLSX) [file pone.0335348.s001.xlsx]

## Sheet: Sheet1
Experimental data :
Surface roughness values of the specimens after testing with different particle sizes when the Particle concentration is in the lubricant is 0.4 mg/mL: (a) Ra, Rq; (b) Rz; (c) Sa, Sq; (d) Sz, Sp, Sv. (This data corresponds to Fig. 6 in the manuscript)	Fig.6 (a)				Fig.6 (b)			Fig.6 (c)				Fig.6 (d)
	Particle size(um)	Ra(um)	Rq(um)		Particle size(um)	Rz(um)		Particle size(um)	Sa(um)	Sq(um)		Particle size(um)	Sz(um)	Sp(um)	Sv(um)
	0	0.539	0.702		0	5.505		0	0.532	0.693		0	10.476	4.507	5.969
	1	0.528	0.693		1	5.449		1	0.516	0.675		1	9.44	4.133	5.307
	5	0.506	0.666		5	4.859		5	0.501	0.66		5	8.956	4.408	4.548
	10	0.282	0.413		10	3.298		10	0.274	0.411		10	5.5	2.212	3.288
	18	0.311	0.442		18	3.587		18	0.316	0.452		18	5.929	2.361	3.568
	28	0.436	0.624		28	4.64		28	0.431	0.619		28	7.453	2.928	4.524
Surface roughness values of the test specimens after experiments with different particle sizes when the Particle concentration is in the lubricant is 4 mg/mL : (a) Ra, Rq; (b) Rz; (c) Sa, Sq; (d) Sz, Sp, Sv. (This data corresponds to Fig. 7 in the manuscript)	Fig.7 (a)				Fig.7 (b)			Fig.7 (c)				Fig.7 (d)
	Particle size(um)	Ra(um)	Rq(um)		Particle size(um)	Rz(um)		Particle size(um)	Sa(um)	Sq(um)		Particle size(um)	Sz(um)	Sp(um)	Sv(um)
	1	0.508	0.678		1	4.73		1	0.504	0.677		1	7.968	3.254	4.714
	5	0.474	0.651		5	4.465		5	0.469	0.643		5	7.102	3.132	3.97
	10	0.397	0.534		10	3.966		10	0.413	0.553		10	6.672	3.286	3.387
	18	0.439	0.662		18	4.876		18	0.424	0.624		18	6.556	2.693	3.862
	28	0.563	0.729		28	5.22		28	0.544	0.705		28	6.903	2.259	4.644
When the Particle concentration is in the lubricating oil is 0.4 mg/mL, the measured parameters of the protruding parts on the surface of the test specimens after experiments with different particle sizes (this data corresponds to Fig. 8 in the manuscript)	Fig.8 (a)				Fig.8 (b)				Fig.8 (c)				Fig.8 (d)
	Particle size(μm)	Average volume(µm³)	Total volume(µm³)		Particle size(μm)	Average surface area(µm²)	Total surface area(µm²)		Particle size(μm)	Average height(µm）	Maximum height（µm)		Particle size(μm)	Cross-sectional area(µm²)
	0	1292.4	99160.6		0	4823.8	217071		0	0.373	4.522		0	4904.33
	1	1181.65	94642.6		1	2719.05	193053		1	0.198	4.144		1	2623.21
	5	1054.9	91760.3		5	2048.11	192522		5	0.392	4.416		5	1975.35
	10	706.288	53174.4		10	1416.64	189830		10	0.407	2.226		10	1369.01
	18	1005.41	59319.1		18	2956.1	206927		18	0.226	2.37		18	2971.9
	28	1148.06	80363.9		28	3385.88	199767		28	0.345	2.939		28	3443.18
The measured parameters of the surface pit section of the specimen after tests with different particle sizes when the lubricant Particle concentration is is 0.4 mg/ml (this data corresponds to Fig. 9 in the manuscript)	Fig.9 (a)				Fig.9 (b)				Fig.9 (c)				Fig.9 (d)
	Particle size(μm)	Average volume(µm³)	Total volume(µm³)		Particle size(μm)	Average surface area(µm²)	Total surface area(µm²)		Particle size(μm)	Average depth(μm)	Maximum depth(μm)		Particle size(μm)	Cross-sectional area(µm²)
	0	667.911	47311.5		0	1433.99	163223		0	-0.195	-5.954		0	1366.35
	1	530.692	48089.6		1	1278.11	159113		1	-0.237	-5.296		1	1203.21
	5	478.876	55722.6		5	1151.25	150535		5	-0.346	-4.54		5	1085.61
	10	422.424	75557.3		10	857.533	136631		10	-0.189	-3.274		10	804.071
	18	609.491	80610.6		18	1265.29	152003		18	-0.473	-3.558		18	1205.39
	28	660.862	100538		28	1429.93	170649		28	-0.424	-4.513		28	1448.3
The main surface roughness parameter values of the specimens for each particle size group after different Particle concentration is tests (this data corresponds to Fig. 10 in the manuscript).	Fig.10 (a)						Fig.10 (b)				Fig.10 (c)						Fig.10 (d)
	Particle size(um）	Ra(um）（Particle concentration is0.4mg/ml）	Ra(um）（Particle concentration is4mg/ml）	Rq(um）（Particle concentration is4mg/ml）	Rq(um）（Particle concentration is0.4mg/ml）		Particle size(um）	Rz(um）（Particle concentration is0.4mg/ml）	Rz(um）（Particle concentration is4mg/ml）		Particle size(um）	Sa(um）（Particle concentration is0.4mg/ml）	Sa(um）（Particle concentration is4mg/ml）	Sq(um）（Particle concentration is0.4mg/ml）	Sq(um）（Particle concentration is4mg/ml）		Particle size(um）	Sv(um）（Particle concentration is4mg/ml）	Sz(um）（Particle concentration is4mg/ml）	Sz(um）（Particle concentration is0.4mg/ml）	Sv(um）（Particle concentration is0.4mg/ml）
	1	0.528	0.508	0.678	0.693		1	5.449	4.73		1	0.516	0.504	0.675	0.677		1	4.714	7.968	9.44	5.307
	5	0.506	0.474	0.651	0.666		5	4.859	4.465		5	0.501	0.469	0.66	0.643		5	3.97	7.102	8.956	4.548
	10	0.282	0.397	0.534	0.413		10	3.298	3.966		10	0.274	0.413	0.411	0.553		10	3.387	6.672	5.5	3.288
	18	0.311	0.439	0.662	0.442		18	3.587	4.876		18	0.316	0.424	0.452	0.624		18	3.862	6.556	5.929	3.568
	28	0.436	0.563	0.729	0.624		28	4.64	5.22		28	0.431	0.544	0.619	0.705		28	4.644	6.903	7.453	4.524
The total volume, total surface area, average height, and average cross-sectional area values of the raised regions on the specimen surface after testing at different concentrations and particle sizes (this data corresponds to Fig. 11 in the manuscript).	Fig.11 (a)				Fig.11 (b)				Fig.11 (c)				Fig.11 (d)
	Particle size（μm）	Total volume（µm³）（Particle concentration is0.4mg/ml）	Total volume（µm³）（Particle concentration is4mg/ml）		Particle size（μm）	Total surface area（µm²）（Particle concentration is4mg/ml）	Total surface area（µm²）（Particle concentration is0.4mg/ml）		Particle size	Average height（µm）（Particle concentration is4mg/ml）	Average height（µm）（Particle concentration is0.4mg/ml）		Particle size（µm）	Cross-sectional area（µm²）（Particle concentration is0.4mg/ml）	Cross-sectional area（µm²）（Particle concentration is4mg/ml）
	1	94642.6	78411		1	198553	193053		1	0.328	0.198		1	2623.21	2808.62
	5	91760.3	51676.1		5	194444	192522		5	0.197	0.392		5	1975.35	2537.26
	10	53174.4	62436		10	181699	189830		10	0.265	0.407		10	1369.01	1889.84
	18	59319.1	94287.4		18	188983	206927		18	0.381	0.226		18	2971.9	2993.64
	28	80363.9	91190.9		28	208946	199767		28	0.395	0.345		28	3443.18	3239.59
Measurements of the total volume, total surface area, average depth, and average cross-sectional area of the pit regions on the specimen surface after testing at different concentrations and particle sizes (this data corresponds to Fig. 12 in the manuscript)	Fig.12 (a)				Fig.12 (b)	Fig.12 (b)			Fig.12 (c)	Fig.12 (c)			Fig.12 (d)	Fig.12 (d)
	Particle size（μm）	Total volume（µm³）（Particle concentration is0.4mg/ml）	Total volume（µm³）（Particle concentration is4mg/ml）		Particle size（μm）	Total surface area（µm²）（Particle concentration is0.4mg/ml）	Total surface area（µm²）（Particle concentration is4mg/ml）		Particle size（μm）	Average depth（μm）（Particle concentration is0.4mg/ml）	Average depth（μm）（Particle concentration is4mg/ml）		Particle size（μm）	Cross-sectional area（µm²）（Particle concentration is0.4mg/ml）	Cross-sectional area（µm²）（Particle concentration is4mg/ml）
	1	48089.6	60104		1	159113	158858		1	-0.237	-0.393		1	1203.21	1183.96
	5	55722.6	70873.7		5	150535	150143		5	-0.346	-0.271		5	1085.61	1050.76
	10	75557.3	87469.8		10	136631	148825		10	-0.189	-0.508		10	804.071	909.014
	18	80610.6	98752		18	152003	174990		18	-0.473	-0.408		18	1205.39	1377.6
	28	100538	132643		28	170649	175101		28	-0.424	-0.429		28	1448.3	1924.07
The main surface roughness parameter values of the specimen after different slide-to-roll ratio tests (This data corresponds to Fig. 13 in the manuscript)	Fig.13 (a)				Fig.13 (b)			Fig.13 (c)				Fig.13 (d)
	Slide-to-roll ratios	Ra（μm)	Rq（μm)		Slide-to-roll ratios	Rz（μm)		Slide-to-roll ratios	Sa（μm)	Sq（μm)		Slide-to-roll ratios	Sz（μm)	Sp（μm)	Sv（μm)
	0.05	0.47	0.615		0.05	4.817		0.05	0.471	0.615		0.05	9.434	5.197	4.237
	0.15	0.538	0.709		0.15	5.237		0.15	0.545	0.717		0.15	9.416	4.321	5.094
	0.3	0.554	0.73		0.3	5.674		0.3	0.553	0.72		0.3	10.023	4.595	5.428
Relevant parameter values of the raised portions on the specimen surface after different slide-to-roll ratio tests (This data corresponds to Fig. 14 in the manuscript)	Fig.14 (a)				Fig.14 (b)				Fig.14 (c)				Fig.14 (d)
	Slide-to-roll ratios	Average volume（µm³）	Total volume（µm³）		Slide-to-roll ratios	Average surface area（µm²）	Total surface area（µm²）		Slide-to-roll ratios	Average height（μm)	Maximum height（μm)		Slide-to-roll ratios	Cross-sectional area（µm²）
	0.05	645.577	87798.5		0.05	1433.85	195004		0.05	0.413	5.216		0.05	1383.75
	0.15	1104.32	101598		0.15	2131.89	196134		0.15	0.418	4.421		0.15	2039.42
	0.3	1015.36	102551		0.3	1926.07	194533		0.3	0.459	4.613		0.3	1831.1
Relevant parameter values of the pit portion on the specimen surface after different slide-to-roll ratio tests (This data corresponds to Fig. 15 in the manuscript)	Fig.15 (a)				Fig.15 (b)				Fig.15 (c)				Fig.15 (d)
	Slide-to-roll ratios	Average volume（µm³）	Total volume（µm³）		Slide-to-roll ratios	Average surface area（µm²）	Total surface area（µm²）		Slide-to-roll ratios	Average depth（μm)	Maximum depth（μm)		Slide-to-roll ratios	Cross-sectional area（µm²）
	0.05	499.278	79884.5		0.05	1031.69	165071		0.05	-0.473	-4.217		0.05	982.611
	0.15	548.703	94376.9		0.15	1007.7	173325		0.15	-0.546	-5.079		0.15	937.958
	0.3	570.244	95230.8		0.3	1044.77	174477		0.3	-0.525	-5.411		0.3	969.122
Two-dimensional and three-dimensional roughness values of the specimen surface at different test times (this data corresponds to Fig. 16 in the manuscript)	Fig.16 (a)				Fig.16 (b)			Fig.16 (c)				Fig.16 (d)
	Time	Ra	Rq		Time	Rz		Time	Sa	Sq		Time	Sz	Sp	Sv
	h	μm	μm		h	μm		h	μm	μm		h	μm	μm	μm
	10	0.47	0.615		10	4.817		10	0.472	0.615		10	9.434	5.197	4.237
	30	0.475	0.635		30	4.553		30	0.467	0.621		30	8.187	3.693	4.494
	60	0.527	0.695		60	4.777		60	0.496	0.657		60	7.799	3.858	3.941
	100	0.596	0.805		100	5.174		100	0.577	0.776		100	7.999	3.693	4.306
Relevant parameter values of the raised portions on the specimen surface after different test times (this data corresponds to Fig. 17 in the manuscript)	Fig.17 (a)				Fig.17 (b)				Fig.17 (c)				Fig.17 (d)
	Time	Average volume	Total volume		Time	Average surface area	Total surface area		Time	Average height	Maximum height		Time	Cross-sectional area
	h	µm³	µm³		h	µm²	µm²		h	µm	µm		h	µm²
	10	645.577	87798.5		10	1433.85	195004		10	0.413	5.216		10	1383.75
	30	962.662	86639.6		30	2170.99	195389		30	0.349	3.703		30	2146.15
	60	716.558	91719.5		60	1510.16	193300		60	0.405	3.87		60	1489.12
	100	1101.52	105746		100	2059.92	197752		100	0.447	3.707		100	1997.33
Relevant parameter values of the surface pit section of the specimen after different test times (this data corresponds to Fig. 18 in the manuscript)	Fig.18 (a)				Fig.18 (b)				Fig.18 (c)				Fig.18 (d)
	Time	Average volume	Total volume		Time	Average surface area	Total surface area		Time	Average depth	Maximum depth		Time	Cross-sectional area
	h	µm³	µm³		h	µm²	µm²		h	µm	µm		h	µm²
	10	499.278	79884.5		10	1031.69	165071		10	-0.473	-4.217		10	982.611
	30	584.829	81876.1		30	1182.93	165610		30	-0.436	-4.483		30	1139.76
	60	669.265	87004.5		60	1308.76	170139		60	-0.472	-4.128		60	1237.49
	100	744.149	101204		100	1248.21	169757		100	-0.497	-4.292		100	1143.88
Friction coefficient between specimens measured during tests with different particle sizes under two lubricant Particle concentration iss (this data corresponds to Fig. 19 in the manuscript)	Fig.19
	Particle size	Coefficient of friction（Particle concentration is0.4mg/ml）	Coefficient of friction（Particle concentration is4mg/ml）
	μm
	1	0.0545	0.0549
	5	0.0547	0.0536
	10	0.0542	0.0545
	18	0.0538	0.0558
	28	0.0555	0.057
Temperature rise of test groups with different particle sizes at two concentrations (This data corresponds to Fig. 20 in the manuscript)	Fig.20
	Particle size	Temperature Rise Variation（Particle concentration is4mg/ml）	Temperature Rise Variation（Particle concentration is0.4mg/ml）
	μm	℃	℃
	1	21	20
	5	13	25
	10	22	21
	18	23.5	26
	28	25	24
Wear amount of test groups with different particle sizes at two concentrations (this data corresponds to Fig. 21 in the manuscript)	Fig.21
	Particle size	Wear Volume （Particle concentration is4mg/ml）	Wear Volume （Particle concentration is0.4mg/ml）
	μm	mg	mg
	1	20	16
	5	-1	24
	10	22	-10
	18	27	20
	28	33	12
